# Supplementary material for: Integrating diverse genomic data using gene sets
Source: Genome Biol. 2011 Oct 21;12(10):R105. doi: 10.1186/gb-2011-12-10-r105 (PMC3333775; doi:10.1186/gb-2011-12-10-r105)
Supplement: Additional file 1 — Tables with additional results for TCGA GBM data. Table S1: P-values for the top 50 gene sets discovered by the integrative method (INT) using the competitive gene set test. Patients from the upper tertile of the survival distribution were labeled as long-term survivors, and those from the lower tertile short-term survivors. Table S2: P-values for the top 50 gene sets discovered by the integrative method (INT) using the competitive gene set test. A Cox regression model was used to establish gene-to-phenotype association scores. [file gb-2011-12-10-r105-S1.XLS]

## Sheet: Table S1. top 50, TERTILES
Table S1: - P-values for top-50 gene sets discovered by integrative method (INT) using the competitive gene sets test. Patients from the upper tertile of the survival distribution were labeled as Long Term Survivors, from the lower tertile Short Term Survivors.
	E1	E2	C1	C2	INT
TRANSLATION_FACTORS	0.0002	0.0005	0.0904	0.0547	0.0012
HSA03050_PROTEASOME	0.0004	0.0003	0.2841	0.7256	0.0037
STREPTOMYCIN_BIOSYNTHESIS	0.1046	0.2608	0.6421	0.127	0.0041
AMINOSUGARS_METABOLISM	0.0146	0.5662	0.6039	0.0386	0.0076
HSA00602_GLYCOSPHINGOLIPID_BIOSYNTHESIS_NEO_LACTOSERIES	0.0387	0.1186	0.3546	0.3712	0.0081
HSA00052_GALACTOSE_METABOLISM	0.1387	0.3399	0.5809	0.0081	0.0101
GALACTOSE_METABOLISM	0.0329	0.1191	0.4757	0.0383	0.0121
BLOOD_GROUP_GLYCOLIPID_BIOSYNTHESIS_LACTOSERIES	0.0244	0.109	0.1938	0.2262	0.0125
HSA00860_PORPHYRIN_AND_CHLOROPHYLL_METABOLISM	0.0518	0.061	0.2465	0.3123	0.0137
STEMPATHWAY	0.0037	0.2033	0.2263	0.2021	0.0141
FRUCTOSE_AND_MANNOSE_METABOLISM	0.2731	0.4586	0.2854	0.02	0.0153
HSA00051_FRUCTOSE_AND_MANNOSE_METABOLISM	0.5794	0.2859	0.5325	0.0031	0.0167
STARCH_AND_SUCROSE_METABOLISM	0.0334	0.119	0.4998	0.5233	0.0184
GLYCOSAMINOGLYCAN_DEGRADATION	0.0069	0.1993	0.0125	0.0213	0.0187
IL10PATHWAY	0.1056	0.0566	0.1361	0.1812	0.0213
BADPATHWAY	0.2484	0.0479	0.0057	0.0814	0.0224
HSA00521_STREPTOMYCIN_BIOSYNTHESIS	0.2603	0.3732	0.756	0.1626	0.0233
HSA01031_GLYCAN_STRUCTURES_BIOSYNTHESIS_2	0.0178	0.015	0.5801	0.4162	0.0252
ERYTHPATHWAY	0.3604	0.1426	0.0336	0.22	0.0263
HSA00624_1_AND_2_METHYLNAPHTHALENE_DEGRADATION	0.0072	0.0685	0.1903	0.5318	0.0267
HCMVPATHWAY	0.179	0.2365	0.1773	0.0921	0.0272
INFLAMPATHWAY	0.0954	0.2879	0.0683	0.1129	0.0273
EOSINOPHILSPATHWAY	0.2653	0.9559	0.0098	0.1976	0.0282
IGF1RPATHWAY	0.5754	0.5918	0.0728	0.1988	0.0306
AKTPATHWAY	0.211	0.384	0.1532	0.039	0.0307
PROTEASOMEPATHWAY	0.0369	0.0624	0.2302	0.7266	0.0332
HSA00500_STARCH_AND_SUCROSE_METABOLISM	0.0692	0.2837	0.4822	0.3162	0.034
GSK3PATHWAY	0.3281	0.8706	0.1095	0.0344	0.0364
CYTOKINEPATHWAY	0.0029	0.1288	0.1847	0.3395	0.0373
HSA00520_NUCLEOTIDE_SUGARS_METABOLISM	0.0387	0.0172	0.3401	0.5737	0.0421
HSA01032_GLYCAN_STRUCTURES_DEGRADATION	0.0247	0.919	0.5066	0.3353	0.0421
1_AND_2_METHYLNAPHTHALENE_DEGRADATION	0.0565	0.0475	0.1803	0.6282	0.0428
FXRPATHWAY	0.4225	0.275	0.091	0.1477	0.0433
GPCRDB_CLASS_B_SECRETIN_LIKE	0.0119	0.8388	0.2118	0.4073	0.0435
CFTRPATHWAY	0.1888	0.0899	0.5283	0.5722	0.0476
WNTPATHWAY	0.5933	0.0648	0.4605	0.1656	0.0495
HSA00530_AMINOSUGARS_METABOLISM	0.0356	0.327	0.6579	0.518	0.0513
HSA05217_BASAL_CELL_CARCINOMA	0.0984	0.0278	0.2898	0.1186	0.0517
PANTOTHENATE_AND_COA_BIOSYNTHESIS	0.0544	0.1591	0.6374	0.0701	0.052
HSA00062_FATTY_ACID_ELONGATION_IN_MITOCHONDRIA	0.8944	0.0845	0.0061	0.0365	0.0521
HSA03060_PROTEIN_EXPORT	0.3873	0.1414	0.0918	0.1358	0.0523
NUCLEOTIDE_SUGARS_METABOLISM	0.0185	0.0097	0.5835	0.4986	0.0542
HSA00740_RIBOFLAVIN_METABOLISM	0.3809	0.0821	0.5542	0.207	0.0544
GLUCONEOGENESIS	0.1514	0.0613	0.8422	0.4677	0.0557
GLYCOLYSIS	0.1514	0.0613	0.8422	0.4677	0.0557
HSA00531_GLYCOSAMINOGLYCAN_DEGRADATION	0.0249	0.5324	0.0157	0.0562	0.0557
VEGFPATHWAY	0.134	0.2731	0.1226	0.4975	0.0592
IL2PATHWAY	0.2621	0.1448	0.3753	0.1236	0.0595
CDMACPATHWAY	0.2834	0.0147	0.3594	0.4118	0.0597
HSA04614_RENIN_ANGIOTENSIN_SYSTEM	0.7622	0.9531	0.1608	0.0426	0.0611

## Sheet: Table S2. top 50, Cox model
Table S2: - P-values for top-50 gene sets discovered by integrative method (INT) using the competitive gene sets test. Cox regression model was used to establish gene-to-phenotype association scores.
	E1	E2	C1	C2	INT
STREPTOMYCIN_BIOSYNTHESIS	0.1801	0.0881	0.5729	0.0142	0.0015
FRUCTOSE_AND_MANNOSE_METABOLISM	0.2144	0.4654	0.2159	0.2062	0.0025
HSA00860_PORPHYRIN_AND_CHLOROPHYLL_METABOLISM	0.0012	0.3394	0.6577	0.035	0.0034
IL10PATHWAY	0.0714	0.1807	0.2745	0.0037	0.0042
KREBS_TCA_CYCLE	0.7265	0.2075	0.1104	0.0132	0.0052
AMINOSUGARS_METABOLISM	0.0653	0.8567	0.6869	0.0733	0.0068
IL5PATHWAY	0.3059	0.1	0.0276	0.0147	0.009
HSA00521_STREPTOMYCIN_BIOSYNTHESIS	0.2869	0.2174	0.6853	0.03	0.0095
CYTOKINEPATHWAY	0.0219	0.0664	0.3151	0.1279	0.0115
HSA05217_BASAL_CELL_CARCINOMA	0.2099	0.0478	0.0473	0.0058	0.0125
ERYTHPATHWAY	0.1854	0.2397	0.1673	0.2813	0.0138
PORPHYRIN_AND_CHLOROPHYLL_METABOLISM	0.0583	0.5944	0.5893	0.0095	0.0146
TRANSLATION_FACTORS	0.0098	0.0916	0.4676	0.0759	0.0149
STARCH_AND_SUCROSE_METABOLISM	0.0226	0.0618	0.536	0.5122	0.0178
HSA00330_ARGININE_AND_PROLINE_METABOLISM	0.2891	0.1305	0.7679	0.2125	0.0192
STEMPATHWAY	0.0266	0.1444	0.5245	0.2136	0.0212
KREBPATHWAY	0.49	0.3643	0.8622	0.044	0.0247
IL1RPATHWAY	0.0269	0.262	0.0193	0.0025	0.0249
WNTPATHWAY	0.7474	0.0564	0.0845	0.0042	0.0265
GLYCOLYSIS_AND_GLUCONEOGENESIS	0.524	0.0354	0.2141	0.231	0.0285
HSA01032_GLYCAN_STRUCTURES_DEGRADATION	0.0973	0.9499	0.4391	0.2545	0.0344
EOSINOPHILSPATHWAY	0.3045	0.6016	0.0507	0.2052	0.0359
HSA00531_GLYCOSAMINOGLYCAN_DEGRADATION	0.1589	0.5147	0.0396	0.0196	0.036
MONOAMINE_GPCRS	0.0401	0.4001	0.0317	0.216	0.0366
INFLAMPATHWAY	0.4471	0.3505	0.1905	0.1111	0.038
UREA_CYCLE_AND_METABOLISM_OF_AMINO_GROUPS	0.0141	0.017	0.4264	0.025	0.038
HSA03050_PROTEASOME	0.0131	0.0225	0.4958	0.1161	0.0384
GALACTOSE_METABOLISM	0.1469	0.1379	0.328	0.3333	0.0393
HSA00642_ETHYLBENZENE_DEGRADATION	0.1611	0.0456	0.0221	0.1052	0.0405
HSA00051_FRUCTOSE_AND_MANNOSE_METABOLISM	0.4067	0.6032	0.3409	0.1211	0.0433
PANTOTHENATE_AND_COA_BIOSYNTHESIS	0.0118	0.1126	0.3498	0.0514	0.0482
WNT_SIGNALING	0.4361	0.0374	0.0631	0.0175	0.0562
BLOOD_GROUP_GLYCOLIPID_BIOSYNTHESIS_LACTOSERIES	0.0095	0.0786	0.409	0.7706	0.0564
HSA04710_CIRCADIAN_RHYTHM	0.1061	0.124	0.0734	0.3906	0.0574
GPCRDB_CLASS_B_SECRETIN_LIKE	0.0053	0.4888	0.1115	0.349	0.0579
HSA00500_STARCH_AND_SUCROSE_METABOLISM	0.0552	0.7583	0.6079	0.4884	0.0589
HSA04310_WNT_SIGNALING_PATHWAY	0.6428	0.0039	0.0003	0	0.0596
GLYCOSAMINOGLYCAN_DEGRADATION	0.1501	0.3211	0.1017	0.0221	0.0645
HEME_BIOSYNTHESIS	0.0574	0.1719	0.6285	0.3646	0.0652
HSA00902_MONOTERPENOID_BIOSYNTHESIS	0.0595	0.4618	0.0803	0.059	0.066
HSA00601_GLYCOSPHINGOLIPID_BIOSYNTHESIS_LACTOSERIES	0.0071	0.2283	0.7483	0.9033	0.0664
VEGFPATHWAY	0.2573	0.7153	0.3988	0.3982	0.0667
HSA00052_GALACTOSE_METABOLISM	0.3344	0.2922	0.3485	0.1575	0.0674
HSA00785_LIPOIC_ACID_METABOLISM	0.349	0.9508	0.2374	0.7629	0.0694
HSA00020_CITRATE_CYCLE	0.5852	0.1141	0.2056	0.0342	0.0765
HSA00040_PENTOSE_AND_GLUCURONATE_INTERCONVERSIONS	0.0064	0.793	0.6876	0.7128	0.0765
AHSPPATHWAY	0.0196	0.2389	0.5716	0.7186	0.0791
SLRPPATHWAY	0.3178	0.0418	0.0865	0.1842	0.0794
HSA03060_PROTEIN_EXPORT	0.3215	0.1447	0.0969	0.1282	0.0817
RNA_TRANSCRIPTION_REACTOME	0.1217	0.1455	0.096	0.3853	0.0853
