# Supplementary material for: Integrating diverse genomic data using gene sets
Source: Genome Biol. 2011 Oct 21;12(10):R105. doi: 10.1186/gb-2011-12-10-r105 (PMC3333775; doi:10.1186/gb-2011-12-10-r105)
Supplement: Additional file 2 — R code for methods described in the paper. An archive containing the R implementation of the methods described in the paper, and used for simulations and data analysis. [file gb-2011-12-10-r105-S2.GZ]

Archive with 20 entries (16 files):
- R-code
- R-code/._DESCRIPTION.txt
- R-code/DESCRIPTION.txt
- R-code/GeneSets
- R-code/scripts
- R-code/scripts/._data_analysis_competitve.R
- R-code/scripts/data_analysis_competitve.R
- R-code/scripts/._gene_sets_functions.R
- R-code/scripts/gene_sets_functions.R
- R-code/scripts/._null_deviances_for_self_contained.R
- R-code/scripts/null_deviances_for_self_contained.R
- R-code/scripts/._self_contained_post_average.R
- R-code/scripts/self_contained_post_average.R
- R-code/scripts/._simulations_parallel.R
- R-code/scripts/simulations_parallel.R
- R-code/GeneSets/ROBJ
- R-code/GeneSets/ROBJ/._Msig_c1_all_v2_5.rda
- R-code/GeneSets/ROBJ/Msig_c1_all_v2_5.rda
- R-code/GeneSets/ROBJ/._Msig_c2_cp_v2_5.rda
- R-code/GeneSets/ROBJ/Msig_c2_cp_v2_5.rda
