# Supplementary material for: Integrating diverse genomic data using gene sets
Source: Genome Biol. 2011 Oct 21;12(10):R105. doi: 10.1186/gb-2011-12-10-r105 (PMC3333775; doi:10.1186/gb-2011-12-10-r105)
Supplement: Additional file 2 — R code for methods described in the paper. An archive containing the R implementation of the methods described in the paper, and used for simulations and data analysis. [file gb-2011-12-10-r105-S2.GZ › R-code/scripts/data_analysis_competitve.R]

rm(list=objects())

setwd("data")
library(multtest)
library(gtools)
library(limma)
source("../scripts/gene_sets_functions.R")

## Load gene sets###################################################### 

# gene sets must be named listes -- name is the pathway name, contents vector of gene names
#######################################################################
gene_sets_files =  dir('GeneSets/ROBJ/')
funcSets= unlist(strsplit(gene_sets_files, ".rda"))

# Read in annotations. 
gene_sets_files = paste('GeneSets/ROBJ/', gene_sets_files, sep="")

for (i in gene_sets_files) {
	load(i)
	                   } 
#remove descriptions
for (set in funcSets) {
	  assign(set, eval(as.name(set))$data)
					  }
#####################################################################					  
# QUARTILES #########################################################
#####################################################################

# data is a named list of data frames, each element is the data frame relevant to one gene (name of the list item is the geen name): rows are patients, columns are data types and last columnn is the response

load("dr_GBM_data_filterd.rda")

## Compute and Save Gene-to-Phenotype association score. 
#List of data frames with the phenotype-association score.
test_stat_list =list()
  for (p in c(1:4) ) {
     dr_score =  lapply(data_dr, compute_dr_stat, columns = p, method="dev")
     zz = unlist(dr_score)
	 test_stat_list[[p]] =  data.frame(genes = names(zz), stat = as.vector(zz))

                     }
  names(test_stat_list) = colnames(data_dr[[1]])[1:4]					 
  dr_score =  lapply(data_dr, compute_dr_stat, columns = c(1:4), method="dev")
  zz = unlist(dr_score)
  test_stat_list$dr =  data.frame(genes = names(zz), stat = as.vector(zz))

#####################################################################

print(funcSets)
funcSets = "Msig_c2_cp_v2_5"

### Compute enrichment scores for the collections in funcSets

gse = list()
for (i in c(1: (length(test_stat_list)))) {
	print(i)
	gse[[i]] = lapply(X=funcSets , FUN = runGSEbatch, data = test_stat_list[[i]], statCol =2, idCol=1, refPop="all", IDinRowNames = FALSE, absolute=TRUE, type="f", alternative="mixed", ranks.only=TRUE)
	names(gse[[i]]) <- funcSets 
	                                     }
	                                     
names(gse) = names(test_stat_list) 

adjusted_gse = pAdjustGSE(gse, ranksBy=2, fil=FALSE)
 
results = aggregate_gse(adjusted_gse, "Msig", 1)

ordered = results[order(results[,5], decreasing=FALSE),]
colnames(ordered) = names(test_stat_list)

R = round(ordered[1:30,], 4)
R
#########################################################################
