# Supplementary material for: Integrating diverse genomic data using gene sets
Source: Genome Biol. 2011 Oct 21;12(10):R105. doi: 10.1186/gb-2011-12-10-r105 (PMC3333775; doi:10.1186/gb-2011-12-10-r105)
Supplement: Additional file 2 — R code for methods described in the paper. An archive containing the R implementation of the methods described in the paper, and used for simulations and data analysis. [file gb-2011-12-10-r105-S2.GZ › R-code/scripts/gene_sets_functions.R]

myColors = c( "#FF8000" , "#FF0080" , "#80FF00" , "#8000FF" , "#00FF80" , "#0080FF" ,  "#FF4000" , "#FF0040" , "#40FF00" , "#4000FF" , "#00FF40" , "#0040FF" , "#C08000" , "#C00080" , "#80C000" , "#8000C0" , "#00C080" , "#0080C0"  ,  "#C04000" , "#C00040" , "#40C000" , "#4000C0" , "#00C040" , "#0040C0" ,  "#FF4040" , "#40FF40" , "#4040FF" , "#C04040" , "#40C040" , "#4040C0" ,  "#FF8080" , "#80FF80" , "#8080FF" , "#C08080" , "#80C080" , "#8080C0")

#####################################
# first column to row names
#####################################

gene_col_to_names  = function(data, geneCol=1 ) {
	d = data[, -geneCol]
	rownames(d) = data[,geneCol]
	return(d)
	                                  }


######################################
# Dichotomize response
######################################
response_dichotomizer = function(response, lower_bound, upper_bound) {
	
	bin_response =  numeric(dim(response)[1])

    for (i in c(1:length(response[,2]))) {
	   if (!is.na(response[i,2])) {
	        if (response_data$survival[i] <= lower_bound) {
			     bin_response[i] = 0 
			                            }
	  	    else {
		         if (response[i,2] >= upper_bound) {
				     bin_response[i] =  1
				                                          }
			     else {bin_response[i] = NA}	                                          
			     }	                            
			                            
											}
	
	else {bin_response[i] = NA}
	                                            }
    dichotomized_response = data.frame(patient = response_data[,1] , value = bin_response) 

    return(dichotomized_response)
	                                                                  }

#####################################
# Subset data so that all observations
# have responses .... 
#####################################
subset_to_response = function(data, resp) {

	resp = resp[!is.na(resp[,2]),]
			
	for (i in c(1:length(data))) { 	
	    samples = colnames(data[[i]])
	    ind = which(samples%in%resp[,1])
	    data[[i]] = data[[i]][,c(1, ind)]
	    #print(ind)	
		                          }
	data	                          
   										}


######################################
# Produce responses corresponding to #
# each data frame in the list        #
######################################

fetch_responses = function(data, resp) {
	response_list = list()
	names = names(data)
	
	for (i in c(1:length(data))) {
	
		samples = colnames(data[[i]])
		n_obs = length(samples)
		response_list[[i]] = numeric(n_obs)
		for (j in c(1:n_obs)) {
			response_list[[i]][j] = resp[ which(resp[,1]==samples[j]),2]
								}
									}
	names(response_list) = names
	response_list			
										}
######################################
# Compute t-stats                    #
######################################

compute_t = function(data, response) {
	stats = list() 
	for (i in c(1:length(data))) {
		print(names(data)[i])
		d = data[[i]]
		print(nrow(d))
		r = factor(response[[i]])
		tstat = as.vector(sapply(c(1:nrow(d)), FUN = function(j){if (j%%1000==0){print(j)}; return(t.test(unlist(d[j,])~r)$statistic) }))
		stats[[i]] = data.frame(genes = rownames(d), tstat = tstat)							
		                         }
	names(stats) = names(data)
	stats	                         
										}
										
										
##########################################
# Format data for catplots               #
##########################################

merge_adjusted = function(adjusted_gse, set, mode ="raw" ){
	
	adjusted_gse_1 = adjusted_gse[grep(set, names(adjusted_gse))] 
	col_names = unlist(strsplit(names(adjusted_gse_1), "\\.[[:print:]]*"))
	if ( mode == "raw") {
		 raw_p_values_1 =NULL
         for (i  in c(1:length(adjusted_gse_1))) {
             raw_p_values_1 = cbind(raw_p_values_1, adjusted_gse_1[[i]]$rawp)
                                         }
             colnames(raw_p_values_1) = col_names 
             rownames(raw_p_values_1) = rownames(adjusted_gse_1[[1]])
             raw_p_values_1 = data.frame(raw_p_values_1)

             return(raw_p_values_1)
		             }
	
	if (mode =="adj") {
	   adjusted_p_values_1 = NULL
       for (i  in c(1:length(adjusted_gse_1))) {
           adjusted_p_values_1 =  cbind(adjusted_p_values_1, adjusted_gse_1[[i]]$BH)
                                         }

        colnames(adjusted_p_values_1) = col_names 
        rownames(adjusted_p_values_1) = rownames(adjusted_gse_1[[1]])
        adjusted_p_values_1 = data.frame(adjusted_p_values_1)
        return(adjusted_p_values_1)
                         }
	                        }


########################################
# Extract common genes and patients. 
#########################################

extract_common = function(data, n_platforms=length(data)) {
    #Get Genes Measured on all platforms. 
	int = intersect(rownames(data[[1]]), rownames(data[[2]]))
	if (n_platforms>2) {
    for (i in c(3:n_platforms)) {
	    int = intersect(int,rownames(data[[i]]))
                                 }
			}					 
    #Get Patients Measured on all platforms. 
	common_patients = intersect(colnames(data[[1]]),colnames(data[[2]]))
	if (n_platforms>2){
	for (i in c(3:n_platforms)) {
	    common_patients = intersect(common_patients,colnames(data[[i]]))
                                 }
			}					 
    #m = length(int)
	#n = length(common_patients)
	#print(m)
	#print(common_patients)
	data_intersection = list()
    for (i in c(1:n_platforms)) {
	    data_intersection[[i]] = data[[i]][int, common_patients]
	                }

    names(data_intersection) = names(data[1:n_platforms])
    return(data_intersection)					
								}		
										


###########################################
#
###########################################
###########################################		
# Convert list of platforms and responses # 
# to DR-suitable data                     #
###########################################		
convert_to_dr = function(data_intersection, response, n_platforms = length(data)) {
	
	int = rownames(data_intersection[[1]])
	samples = colnames(data_intersection[[1]])
    data_for_dr = list()
    
	
	response_for_common_patients = response[(response[,1]%in%samples),]
	rownames(response_for_common_patients) = response_for_common_patients[,1]
	#r = response_for_common_patients[samples, ]
    
	for (i in c(1:length(int))) {
	   if (i%%1000 == 0) { print(i)}
	   data_for_dr[[i]] = data.frame(x = t(data_intersection[[1]][int[i],samples]) )
	 if (n_platforms >=2) {
	       for (j in c(2:length(data_intersection))) {
			   data_for_dr[[i]] = cbind(data_for_dr[[i]], t(data_intersection[[j]][int[i],samples]) ) 	                                              
	  	                                              }
						  }
	data_for_dr[[i]] = cbind(data_for_dr[[i]], response_for_common_patients[samples, 2])						
	colnames(data_for_dr[[i]]) = c(names(data_intersection), "response")  						
							}
							
							
    names(data_for_dr) = int  
    return(data_for_dr)

	                                                   }						
										
########################################
# Compute t stats    #
########################################
compute_t_stat = function(data, columns) {
	dat = data[, c(columns, ncol(data))]

	#data$resp = response[,2]
	t = as.vector(t.test(dat[,1]~dat[,2])$stat)
	t	                         
										}

########################################
# one sided t and p-value
########################################

compute_one_sided_t_stat = function(data, columns) {
	dat = data[, c(columns, ncol(data))]

	#data$resp = response[,2]
	t = as.vector(t.test(dat[,1]~dat[,2], alternative = "greater")$stat)
	p = as.vector(t.test(dat[,1]~dat[,2], alternative = "greater")$p.value)
	c(t, p)	                         
										}


########################################
# Compute dimension reduction stats    #
########################################
compute_dr_stat = function(data, columns= c(1:(ncol(data)-1)), method = "dev", samples = rownames(data)) {
	index = (rownames(data)%in%samples)
	dat = data[index, c(columns, ncol(data))]
	dat = na.omit(dat)
	stats = NA
	
	if (dim(dat)[1]!=0) {
    #data$resp = response[,2]
		 
	if (method == "dev") {
	     d_fit = glm(response~. , dat, family=binomial('logit'))
         stats = d_fit$null.deviance - d_fit$deviance
		                 }
	if (method == "aic") {
	     full_fit = glm(response~. , dat, family=binomial('logit'))
		 null_fit = glm(response~1 , dat, family=binomial('logit'))
         stats = null_fit$aic - full_fit$aic
		                 }
	if (method == "bic") {
		 full_fit = glm(response~. , dat, family=binomial('logit'))
		 null_fit = glm(response~1 , dat, family=binomial('logit'))
         stats = AIC(null_fit, k = log(null_fit$df.null+1))-AIC(full_fit, k = log(full_fit$df.null+1))

		                 }	
	if (method == "cox") {
		fit = coxph(response~., dat)
		stats = -2*( fit$loglik[1]-fit$loglik[2])
	                     }
	                      }
	stats	                         
										}

########################################
# Compute COX model score              #
########################################
compute_surv_stat = function(data, columns= c(1:(ncol(data)-1))) {
	dat = data[, c(columns, ncol(data))]
	dat = na.omit(dat)
#data$resp = response[,2]
	stats = 0 
	fit = coxph(response~., dat)
	stats = fit$coef/sqrt(fit$var) 					 
	
	stats	                         
}

########################################
# Compute concordance matrix           #                                   
########################################
myCatPlot = function(p_values) {
	out = NULL
	names = NULL
	combs = combinations((ncol(p_values)), 2, colnames(p_values))
	for (i in c(1:nrow(combs))) {
		first = data.frame(names = rownames(p_values),  p = (p_values[,combs[i,1]]) )
        second = data.frame(names = rownames(p_values),  p = (p_values[,combs[i,2]]) )
        
        first = first[order(first$p), ]
        second = second[order(second$p), ]
        prop = numeric(nrow(first))
     for (j in c(1:nrow(first))) {
	     #print(i)
	     prop[j] = length(intersect(first[1:j,1], second[1:j,1]))/j
	                             }
        
 		 out = cbind(out, prop)
 		 names = c(names,  paste(combs[i,1], combs[i,2], collapse=(""), sep=("_")))
		                         }
		 colnames(out) = names
		 out                        
	                            }

############################################
# Create a fake genesets collection        #
############################################

fake_set = function (ngenes, nsets, size) {
	set_names = NULL
	for (i in c(1:nsets)){
		set_names = c(set_names,paste("set", i, sep="_", collapse="")) 
		                  } 
	gene_names= NULL
	for (i in c(1:ngenes)){
		gene_names = c(gene_names, paste("gene", i, sep="_", collapse=""))
		                   }
	
	gene_set = list()
	start = 1
	for (i in c(1:nsets)) {
		gene_set[[i]] = c(gene_names[start:(start+size[i]-1)])
		start= start+size[i]
		              }
	names(gene_set) = set_names	              
	gene_set 	
	                                       }
	                                       
############################################
#  Create a fake genesets collection       #
############################################
fake_set_2 = function (gene_names, nsets, size) {
	set_names = NULL
	for (i in c(1:nsets)){
		set_names = c(set_names,paste("set", i, sep="_", collapse="")) 
		                  } 
	
	gene_set = list()
	start = 1
	for (i in c(1:nsets)) {
		gene_set[[i]] = c(gene_names[start:(start+size[i]-1)])
		start= start+size[i]
		              }
	names(gene_set) = set_names	              
	gene_set 	
	                                       }
	                                       
############################################
# Simulate data                            #
############################################	                                       


simulate_data = function(sets, sig_sets, delta, nsamples, nplatforms, diff_frac = 1) { 
	data = list()
	platform_names= NULL
	
    
	for (i in c(1:nplatforms)){
		platform_names = c(platform_names, paste("platform", i, sep="_", collapse=""))
		                   }
		                   
	patients = NULL
	for (i in c(1:nsamples)){
		patients = c(patients, paste("Sample", i, sep=".", collapse=""))
		                   }
		                   
		                   
	for (p  in c(1:nplatforms)) {
		data[[p]]= matrix(NA, 1, nsamples)
		g_names=NULL
		for (s in c(1:sig_sets)) {
		   #gene_obs = cbind()  
		   diff_num = rbinom(1, length(sets[[s]]), diff_frac)
		   same_num = length(sets[[s]]) - diff_num 
		   #print(diff_num)
		   #print(length(sets[[s]]))
		   #print(same_num)
		   zeros = matrix(rnorm( diff_num*(nsamples/2),mean = 0, sd=1),diff_num , (nsamples/2) ) 
		   ones  = matrix(rnorm( diff_num*(nsamples/2),mean = 0+delta, sd=1),diff_num , (nsamples/2) ) 
		   different =cbind(zeros, ones)
		   if (same_num !=0) {
		       same = matrix(rnorm( same_num*(nsamples),mean = 0, sd=1),same_num , (nsamples) )
		                      }
		   else {
		   	    same = NULL
		   	     }                  
		   
		   d = rbind(different, same)
		   #print(dim(d))
           data[[p]] = rbind(data[[p]] , d[sample(nrow(d), nrow(d)), ] )
           g_names = c(g_names, sets[[s]]) 
		                         }
		   for (s in c((sig_sets+1):length(sets))) {
		        zeros = matrix(rnorm( length(sets[[s]])*(nsamples),mean = 0, sd=1),length(sets[[s]]) , (nsamples) )
		        g_names = c(g_names, sets[[s]]) 
		   
                data[[p]] = rbind(data[[p]], zeros) 
		                         }
                data[[p]] = data[[p]][-1,]
                data[[p]] = data.frame(data[[p]])
                #print(g_names)
                rownames(data[[p]])= g_names  
                colnames(data[[p]])= patients    
		                         }
	
	names(data) = platform_names
	data
	                        }
	                        
#############################
# Simulate from empirical null
#############################	                        

simulate_empirical_data = function(data, shuffled_response, sig_sets, delta, n_platforms, diff_frac = 1) { 
   
   for (i in c(1:n_platforms)){
   	
       col_index = which(shuffled_response[[i]]==1)
       rows = NULL
       for (j in c(1:length(sig_sets))){
       	   
       	   #print(length(intersect(sig_sets[[j]],rownames(data[[i]]))))
       	   rows = c(rows, sample(intersect(sig_sets[[j]],rownames(data[[i]])) , rbinom(1, length(intersect(sig_sets[[j]],rownames(data[[i]]))), diff_frac), replace=FALSE))
       	                                }
       	   #print(delta[i])                             
       	   data[[i]][rows, col_index] =  data[[i]][rows, col_index] + delta[i]                            
                               }
   return(data)                            
   	                        }


##################################
# Simulate data with the individual delta for each set estimated to match the power
##################################						 
simulate_empirical_data_estimated_delta = function(data, shuffled_response, sig_sets, power, n_platforms, diff_frac = 1) {
      for (i in c(1:n_platforms)){
   	
       col_index = which(shuffled_response[[i]]==1)
       rows = NULL
       for (j in c(1:length(sig_sets))){
       	   
       	   #print(length(intersect(sig_sets[[j]],rownames(data[[i]]))))
       	   #rows = c(rows, sample(intersect(sig_sets[[j]],rownames(data[[i]])) , rbinom(1, length(intersect(sig_sets[[j]],rownames(data[[i]]))), diff_frac), replace=FALSE))
		   quant = 0
           while (quant == 0) {
         	    quant = rbinom(1, length(intersect(sig_sets[[j]],rownames(data[[i]]))), diff_frac)
                               }

			rows = sample(intersect(sig_sets[[j]],rownames(data[[i]])) , quant , replace=FALSE)
       	    sd_value =  mean(apply(data[[i]][rows,], 1, sd, na.rm=TRUE))
			delta = power.t.test(n = sum(shuffled_response[[i]]==1), sd = sd_value, power= power, alternative="two.sided", type="two.sample")$delta
			#print(delta)
			data[[i]][rows, col_index] =  data[[i]][rows, col_index] + delta
										                            }
       	     
                               }
   return(data)               
                                                                                                                          }																		   												   

#############################
# Get top sets
#############################

get_top = function(data, column, number) {
	data[order(data[,column]),][1:number,]
	                                      }	   
	                                        
get_top_cutoff = function(data, column, cutoff) {
	data[(data[,column]<=cutoff),]
	                                      }


#############################	                                      
# Sim intersect: cardinality of the intersection between tops and sets
#############################	                                                         

sim_intersect = function(tops, sets) {
   	sum(rownames(tops)%in%sets)
	                       }                        

############################
# Fractional intersect between two gene setss
############################
get_fraction = function(sig_set, test_set) {
              sum(test_set%in%sig_set)/length(test_set)
                                       }	                       
	                       
################################	                       
# Fractional-intersection based cardinality of the intersection between tops and sets
################################	                       

fractional_sim_intersect = function(tops, sig_sets_list, fake_sets, cutoff = c(0.5,0.6, 0.7, 0.8, 0.9, 1), mode="sets_max") {
         top_sets = rownames(tops)
		 if (mode =="sets_max") {
		 frac_intersect_by_top_set = NULL
		 for (i in c(1:length(top_sets))) {
		        #print(top_sets[i])
				#print(fake_sets[ top_sets[i] ]) 
		        #print(fake_sets[[ top_sets[i] ]])
				frac_intersect_by_top_set = c(frac_intersect_by_top_set, max(sapply(sig_sets_list, get_fraction, test_set = fake_sets[[ top_sets[i] ]] ))  )
				
										    }
													}
											
		if (mode == "gene_union") {
		     sig_genes =  sig_sets_list[[1]]
			 for (i in c(2:length(sig_sets_list))){
			   sig_genes = union(sig_genes, sig_sets_list[[i]])
			                                       }
		     
			frac_intersect_by_top_set = NULL
			for (i in c(1:length(top_sets))) {
		        #print(top_sets[i])
				#print(fake_sets[ top_sets[i] ]) 
		        #print(fake_sets[[ top_sets[i] ]])
				frac_intersect_by_top_set = c(frac_intersect_by_top_set, get_fraction(sig_set=sig_genes , test_set = fake_sets[[ top_sets[i] ]])  )
				
										    }
								   
																			   		                           }
		#print(frac_intersect_by_top_set)
		result = NULL
		for (c in cutoff) {
		     result = c(result, sum(frac_intersect_by_top_set>= c))
		                                               }	
						   														   	
		result																
														                   }
																		   
##########
find_length = function(set, observed_genes) {
	length(intersect(set, observed_genes))
	                                         }

##############
# Various reformatting functions
###############

aggregate_test_stat = function(results, column) {
	
	 #ind = grep(collection, names(results))
	 #res_subset = results[ind] 
	 
	 z = data.frame(results[[1]][,column])
	 rownames(z) = results[[1]][,1]
	 
	 for (i in c(2:length(results))) {
	 	  zz = data.frame(results[[i]][,column])
     	  rownames(zz) = (results[[i]][,1])
          z = merge(z, zz, by=0, all=TRUE)
          rownames(z) = z$Row.names  
	 	  z$Row.names=NULL                              } 
	 
	 
	colnames(z) = names(results)
	z 
	                                            }


aggregate_gse = function(results, collection, column) {
	
	 ind = grep(collection, names(results))
	 res_subset = results[ind] 
	 
	 z = data.frame(res_subset[[1]][,column])
	 rownames(z) = rownames(res_subset[[1]])
	 
	 for (i in c(2:length(res_subset))) {
	 	  zz = data.frame(res_subset[[i]][,column])
     	  rownames(zz) = rownames(res_subset[[i]])
          z = merge(z, zz, by=0, all=TRUE)
          rownames(z) = z$Row.names  
	 	  z$Row.names=NULL                              } 
	 
	 
	colnames(z) = names(res_subset)
	z 
	                                            }

#########
# GSA wrapeprs
########

runGSE <- function(annList, data, statCol, idCol, IDinRowNames=TRUE, absolute=TRUE, type= "f", alternative="mixed", ranks.only=TRUE, nsim=NULL) {
	if (absolute==TRUE) {
		data[,statCol] <- abs(as.numeric(data[,statCol]))
	}
	
	if (IDinRowNames) {
		setID <- NULL
		gsePval <- NULL
		if (sum(rownames(data)%in%annList)==dim(data)[1]) {
            setID <- names(annList[1])
            gsePval <- NA
		}
		else  {
            if (TRUE%in%(rownames(data)%in%annList)==TRUE) {
				setID <- names(annList[1])
				gsePval <- geneSetTest((rownames(data)%in%annList), as.numeric(data[,statCol]),
									   alternative, type, ranks.only, nsim)
            }
            else {
				setID <- names(annList[1])
				gsePval <- NA
            }
		}
	}
	
	if (!IDinRowNames) {
		setID <- NULL
		gsePval <- NULL
		if (sum(data[,idCol]%in%annList)==dim(data)[1]) {
            setID <- names(annList[1])
            gsePval <- NA
		}
		else  {
            if (TRUE%in%(data[,idCol]%in%annList)==TRUE) {
				setID <- names(annList[1])
				gsePval <- geneSetTest((data[,idCol]%in%annList), as.numeric(data[,statCol]),
									   alternative, type, ranks.only, nsim)
            }
            else {
				setID <- names(annList[1])
				gsePval <- NA
            }
		}
	}
	
	ans <- as.vector(gsePval)
	names(ans) <- names(setID)
	return(ans)
}

runGSEbatch <- function(funcSets, data, statCol, idCol,refPop=c('both'), IDinRowNames=TRUE,absolute=TRUE, type= "f", alternative="mixed", ranks.only=TRUE, nsim=nsim) {
	
    if (is.environment(eval(as.name(funcSets)))) {
		funcSets2probes <- as.list(eval(as.name(funcSets)))
		probesWfuncSets <- unique(unlist(funcSets2probes))
		
###  Gets probe IDs  associated with functional Sets annotations and subset the object containing
###  the T-statistics (or any ranking statistics) based on the funcSets-annotated environment or list
###  data subsetting
		probesWfuncSetsMax <- data[,idCol]%in%probesWfuncSets
		
### to check dimensions after subsetting
		probesWfuncSetscheckMax <- sum(data[,idCol]%in%probesWfuncSets)
		dataWfuncSets <- data[probesWfuncSetsMax,]
		if (probesWfuncSetscheckMax!=dim(dataWfuncSets)[1]) {stop('Incorrect dimensions')}
		
###  Launch runGSE() by sapply(): this returns a named vector: functional set + raw P-value
		
		if (refPop=='both') {
			gsefuncSetsallMax <- sapply(X=funcSets2probes, FUN=runGSE, data=data,
										statCol=statCol, idCol=idCol, IDinRowNames=IDinRowNames,
										type=type, absolute=absolute, alternative=alternative,
										ranks.only=ranks.only,nsim=nsim)
			gsefuncSetsannMax <- sapply(X=funcSets2probes, FUN=runGSE, data=dataWfuncSets,
										statCol=statCol, idCol=idCol , IDinRowNames=IDinRowNames,
										type=type, absolute=absolute, alternative=alternative,
										ranks.only=ranks.only,nsim=nsim)
			gsefuncSets <- list(gsefuncSetsallMax, gsefuncSetsannMax)
			names(gsefuncSets) <- c(paste('gse','all',sep='_'),
									paste('gse','ann',sep='_'))
		}
		if (refPop=='all') {
			gsefuncSetsallMax <- sapply(X=funcSets2probes, FUN=runGSE, data=data,
										statCol=statCol, idCol=idCol, IDinRowNames=IDinRowNames,
										type=type, absolute=absolute, alternative=alternative,
										ranks.only=ranks.only,nsim=nsim)
			gsefuncSets <- list(gsefuncSetsallMax)
			names(gsefuncSets) <- paste('gse','all',sep='_')
		}
		if (refPop=='ann') {
			gsefuncSetsannMax <- sapply(X=funcSets2probes, FUN=runGSE, data=dataWfuncSets,
										statCol=statCol, idCol=idCol , IDinRowNames=IDinRowNames,
										type=type, absolute=absolute, alternative=alternative,
										ranks.only=ranks.only,nsim=nsim)
			gsefuncSets <- list(gsefuncSetsannMax)
			names(gsefuncSets) <- paste('gse','ann',sep='_')
		}
    }
	
    if (!is.environment(eval(as.name(funcSets)))) {
		attach(eval(as.name(funcSets)),name=funcSets)
		funcSets2probes <- as.list(as.environment(funcSets))
		probesWfuncSets <- unique(unlist(funcSets2probes))
		
###  Gets probe IDs  associated with functional Sets annotations and subset the object containing
###  the T-statistics (or any ranking statistics) based on the funcSets-annotated environment or list
###  data subsetting
		probesWfuncSetsMax <- data[,idCol]%in%probesWfuncSets
### to check dimensions after subsetting
		probesWfuncSetscheckMax <- sum(data[,idCol]%in%probesWfuncSets)
		dataWfuncSets <- data[probesWfuncSetsMax,]
		if (probesWfuncSetscheckMax!=dim(dataWfuncSets)[1]) {stop('Incorrect dimensions')}
		
###  Launch runGSE() by sapply(): this returns a named vector: functional set + raw P-value
		if (refPop=='both') {
			gsefuncSetsallMax <- sapply(X=funcSets2probes, FUN=runGSE, data=data,
										statCol=statCol, idCol=idCol, IDinRowNames=IDinRowNames,
										type=type, absolute=absolute, alternative=alternative,
										ranks.only=ranks.only,nsim=nsim)
			gsefuncSetsannMax <- sapply(X=funcSets2probes, FUN=runGSE, data=dataWfuncSets,
										statCol=statCol, idCol=idCol , IDinRowNames=IDinRowNames,
										type=type, absolute=absolute, alternative=alternative,
										ranks.only=ranks.only,nsim=nsim)
			gsefuncSets <- list(gsefuncSetsallMax, gsefuncSetsannMax)
			names(gsefuncSets) <- c(paste('gse','all',sep='_'),
									paste('gse','ann',sep='_'))
		}
		if (refPop=='all') {
			gsefuncSetsallMax <- sapply(X=funcSets2probes, FUN=runGSE, data=data,
										statCol=statCol, idCol=idCol, IDinRowNames=IDinRowNames,
										type=type, absolute=absolute, alternative=alternative,
										ranks.only=ranks.only,nsim=nsim)
			gsefuncSets <- list(gsefuncSetsallMax)
			names(gsefuncSets) <- paste('gse','all',sep='_')
		}
		if (refPop=='ann') {
			gsefuncSetsannMax <- sapply(X=funcSets2probes, FUN=runGSE, data=dataWfuncSets,
										statCol=statCol, idCol=idCol , IDinRowNames=IDinRowNames,
										type=type, absolute=absolute, alternative=alternative,
										ranks.only=ranks.only,nsim=nsim)
			gsefuncSets <- list(gsefuncSetsannMax)
			names(gsefuncSets) <- paste('gse','ann',sep='_')
		}
		detach(2)
    }
	
    return(gsefuncSets)
	
}

pAdjustGSE <- function(data, proc='BH', ranksBy,ties='min', fil=TRUE,meta='none') {
###adjust
	Padjust <- function(data, proc) {
		Adj <- mt.rawp2adjp(data[,1], proc=proc)
		Adj <- Adj$adjp[order(Adj$index),]
		Adj <- as.data.frame(Adj)
		rownames(Adj) <- rownames(data)
		return(Adj)
	}
###reorder
	listPorder <- function(ans, ranksBy,ties=ties) {
		vec <- ans[,ranksBy]
		ranking <-rank(vec,ties.method=ties)
		ans2 <- cbind(ans,ranking)
		return(ans2)
	}
	
###on unfiltered objects
	if (!fil) { data <- unlist(data,recursive=F) }
	data <- lapply(data,function(x) {
				   if(any(duplicated(names(x)))){names(x) <- paste(names(x),1:length(names(x)),sep='_')
				   return(x)
				   }
				   return(x)
				   })
	ans <- lapply(data, function(x, y) Padjust(as.data.frame(x), y), proc)
	ans2 <- lapply(ans, listPorder, ranksBy, ties=ties)
	
	if (length(meta)>1) {
		for (i in 1:length(meta)) {
			names(ans2) <- gsub(meta[i],'',names(ans2))
		}
	}
	
	if (length(meta)==1) {
		if (meta!='none') {
			names(ans2) <- gsub(meta,'',names(ans2))      
		}
	}
	
	return(ans2)
}
