# Supplementary material for: Integrating diverse genomic data using gene sets
Source: Genome Biol. 2011 Oct 21;12(10):R105. doi: 10.1186/gb-2011-12-10-r105 (PMC3333775; doi:10.1186/gb-2011-12-10-r105)
Supplement: Additional file 2 — R code for methods described in the paper. An archive containing the R implementation of the methods described in the paper, and used for simulations and data analysis. [file gb-2011-12-10-r105-S2.GZ › R-code/scripts/null_deviances_for_self_contained.R]

setwd("data")
source("../scripts/gene_sets_functions.R")
aggregate_test_stat = function(results, column) {
	
	 #ind = grep(collection, names(results))
	 #res_subset = results[ind] 
	 
	 z = data.frame(results[[1]][,column])
	 rownames(z) = results[[1]][,1]
	 
	 for (i in c(2:length(results))) {
	 	  zz = data.frame(results[[i]][,column])
     	  rownames(zz) = (results[[i]][,1])
          z = merge(z, zz, by=0)
          rownames(z) = z$Row.names  
	 	  z$Row.names=NULL                              } 
	 
	 
	colnames(z) = names(results)
	z 
	                                            }


# this data is not fitered for genes present for each data type; data is the list of data frames - one data frame per gene -- petients in rows, data types and response in columns
load("union_dr_GBM_data.rda")


# Simulate null distribution for deviances. 
na_col_to_const = function(d) {
     for (i in c(1:ncol(d))){
	    if (sum(is.na(d[,i]))==nrow(d)) {
		      d[,i] =-100
		                                  } 
	                         }
     d
                               }


data_dr_ = lapply(data_dr, na_col_to_const)

where_nulls = function(d) {
     nulls =NULL
     for (i in c(1:ncol(d))){
	    if (sum(is.na(d[,i]))==nrow(d)) {
		    nulls = c(nulls, i)
		                                  } 
	                         }
     nulls
                               }


nls = lapply(data_dr, where_nulls)


shuffle_data_dr = function(data, resp) {
	data[,5] = resp
	data
                  }
dr_score=list()	 
dr_score[[1]]=list()    
dr_score[[1]]=list()    
dr_score[[3]]=list()    
dr_score[[4]]=list()    
names(dr_score) = c("affy", "agilent", "cn_harvard", "cn_mskcc")
niter=500
## balanced simulations. 

original_resp = data_dr_[[1]][,5]
zeros = which(original_resp==0)
ones = which(original_resp==1)
	

for (itt in c(1:niter)){
    
	print(itt)
	print(date())
	
	new_zeros  = c(sample(zeros, 25, replace=F), sample(ones, 25, replace=F))
	resp = rep(1, 100)
	resp[new_zeros] =0

	
	data_ = lapply(data_dr_, shuffle_data_dr, resp = resp)
    	
	for (i in c(1:4)){
	 m =  lapply(data_, compute_dr_stat, columns = i, method="dev")
	zz =unlist(m)
	dr_score[[i]][[itt]] = data.frame(genes = names(zz), stat = as.vector(zz)) 
                                 }
	
	m =  lapply(data_, compute_dr_stat, columns = c(1:4), method="dev")
	zz =unlist(m)
	dr_score$dr[[itt]] = data.frame(genes = names(zz), stat = as.vector(zz)) 
	print(date())
					                  }	  
					 


#remove extra zeros. 
incomplete = names( nls[!unlist(lapply(nls, is.null))] )

no_affy = names( nls[unlist(lapply(nls, function(x, el){is.element(el=el, set=x)}, el=1))] )
no_agilent = names( nls[unlist(lapply(nls, function(x, el){is.element(el=el, set=x)}, el=2))] )
no_harvard =names( nls[unlist(lapply(nls, function(x, el){is.element(el=el, set=x)}, el=3))] )
no_mskcc = names( nls[unlist(lapply(nls, function(x, el){is.element(el=el, set=x)}, el=4))] )

null_dev[[1]][no_affy,] = NA
null_dev[[2]][no_agilent,] = NA
null_dev[[3]][no_harvard,] = NA
null_dev[[4]][no_mskcc,] = NA

save(null_dev, file="file_with_observed_deviances_computed_for_unfiltered_data.rda")
