# Supplementary material for: Integrating diverse genomic data using gene sets
Source: Genome Biol. 2011 Oct 21;12(10):R105. doi: 10.1186/gb-2011-12-10-r105 (PMC3333775; doi:10.1186/gb-2011-12-10-r105)
Supplement: Additional file 2 — R code for methods described in the paper. An archive containing the R implementation of the methods described in the paper, and used for simulations and data analysis. [file gb-2011-12-10-r105-S2.GZ › R-code/scripts/self_contained_post_average.R]

setwd("data/")

## perform GSA. 

library(limma)
library(multtest)
library(gtools)
source("scripts/gene_sets_functions.R")


#Combine all null deviance simulations draws .. 

load("file_with_null_deviances.rda")

gene_sets_files =  dir('GeneSets/ROBJ')
funcSets= unlist(strsplit(gene_sets_files, ".rda"))

# Read in annotations. 
gene_sets_files = paste('GeneSets/ROBJ/', gene_sets_files, sep="")

for (i in gene_sets_files) {
	load(i)
	                   } 
#remove descriptions
for (set in funcSets) {
	  assign(set, eval(as.name(set))$data)
					  }


print(funcSets)
funcSets = c( "Msig_c2_cp_v2_5")

load("union_dr_GBM_data.rda")

where_nulls = function(d) {
     nulls =NULL
     for (i in c(1:ncol(d))){
	    if (sum(is.na(d[,i]))==nrow(d)) {
		    nulls = c(nulls, i)
		                                  } 
	                         }
     nulls
                               }


nls = lapply(data_dr, where_nulls)

complete = names( nls[unlist(lapply(nls, is.null))] )
incomplete = names( nls[!unlist(lapply(nls, is.null))] )
incomplete_1 = names( nls[unlist(lapply(nls, length))==1] )
incomplete_2 = names( nls[unlist(lapply(nls, length))==2] )
incomplete_3 = names( nls[unlist(lapply(nls, length))==3] )

load("file_with_observed_deviances_computed_for_unfiltered_data.rda") 

union_dev_tsl= aggregate_test_stat(test_stat_list,2)           

for (i in c(1:length(nls))) {
	if(!is.null(nls[i])) {
		union_dev_tsl[names(nls)[i], nls[[i]] ] = NA
		                    }
	                            }
test_stat_list=list()
test_stat_list$affy =(data.frame(genes = rownames(union_dev_tsl), stat = union_dev_tsl[,1]))
test_stat_list$agilent =  (data.frame(genes = rownames(union_dev_tsl),stat = union_dev_tsl[,2]))
test_stat_list$cn_harvard = (data.frame(genes = rownames(union_dev_tsl),stat = union_dev_tsl[,3]))
test_stat_list$cn_mskcc = (data.frame(genes = rownames(union_dev_tsl), stat = union_dev_tsl[,4]))
test_stat_list$dr = (data.frame(genes = rownames(union_dev_tsl),stat = union_dev_tsl[,5]))

### Compute set-specific stats. 

test_stat_for_paired = list()
for (i in c(1:5)) {
	 null_dev[[i]]$genes = rownames(null_dev[[i]])
	test_stat_for_paired[[i]] = merge(test_stat_list[[i]], null_dev[[i]], by="genes")
	 null_dev[[i]]$genes = NULL
                  }


#### reformat data to speed up caluculations. 


test_stat = list()

for (m in c(1:5)) {

	test_stat[[m]] = list()
for (i in c(1:length(eval(as.name(funcSets))) ) ) {
	
        print(i)
		set_genes = eval(as.name(funcSets))[[i]]
		test_stat[[m]][[i]] = na.omit(test_stat_for_paired[[m]][test_stat_for_paired[[m]]$genes%in%set_genes,])
                           	}
		
names(test_stat[[m]]) = names(eval(as.name(funcSets)))	
                    } 

names(test_stat) = names(test_stat_for_paired)

### Observed values. 

compute_corrected_wilcoxon_stat = function(set_data, sample1, sample2){
	corrected=NA
	if (dim(set_data)[1]>=5) {
	z =  wilcox.test(set_data[, sample1], set_data[, sample2], paired=T, alt="greater")
	
	t = z$statistic
	n = nrow(set_data)
	corrected = (0.25*n*(n+1)-t)/sqrt(n*(n+1)*(2*n+1)/24) 
	                          }
	corrected
                                                             }


observed_gsa = list()
niter = 500 
date()
for(m in c(1:5)){
 zzz= NULL
 for (itt in c(1:niter)) {
print(itt)
	zzz = cbind(zzz, as.vector(sapply(test_stat[[m]], compute_corrected_wilcoxon_stat, 2, itt+2)))
                       }
 rownames(zzz) = names(test_stat[[m]])
 observed_gsa[[m]] = zzz 
                }

names(observed_gsa) = names(test_stat)
date()

####
gsa=list()
for (m in c(1:5)){
	gsa[[m]] = apply(observed_gsa[[m]],1, mean)
}


######## p-values. 

### find values of n : 

set_size = list()
for (m in c(1:5)) {
	set_size[[m]] = list()
	for (i in c(1:length(test_stat[[m]]))) {
     	set_size[[m]][[i]] =  dim(test_stat[[m]][[i]])[1]
		
	}
	names(set_size[[m]]) = names(test_stat[[m]])
}


observed_p = list()

for (m in c(1:5)) {
	observed_p[[m]] = data.frame(pvalue = rep(NA,length(gsa[[m]] ))) 
    rownames(observed_p[[m]]) = names(gsa[[m]])
	
	for (i in c(1: length(gsa[[m]]))) {
		
		observed_p[[m]][i,1] = pnorm(gsa[[m]][i])
	}
}

###


##############


### Syndicated results. 

names(observed_p) = c("affy", "agilent", "cn_harvard", "cn_mskcc", "lr")

adjusted_observed_p =  pAdjustGSE(observed_p, ranksBy=2, fil=FALSE)
for(m in c(1:5)) {
	rownames(adjusted_observed_p[[m]]) = rownames(observed_p[[m]])
}

names(adjusted_observed_p) = c("affy", "agilent", "cn_harvard", "cn_mskcc", "lr")
syndicated_p  =  aggregate_gse(adjusted_observed_p, "",1)


syndicated_p[order(syndicated_p[,5])[1:30],]
