# Supplementary material for: Integrating diverse genomic data using gene sets
Source: Genome Biol. 2011 Oct 21;12(10):R105. doi: 10.1186/gb-2011-12-10-r105 (PMC3333775; doi:10.1186/gb-2011-12-10-r105)
Supplement: Additional file 2 — R code for methods described in the paper. An archive containing the R implementation of the methods described in the paper, and used for simulations and data analysis. [file gb-2011-12-10-r105-S2.GZ › R-code/scripts/simulations_parallel.R]

rm(list = objects())
setwd("data")
library(limma)
library(multtest)
source("scripts/gene_sets_functions.R")

#Functions to get parameters from the command line

argc <- function() {
         args <-  commandArgs()
         return(length(args))
                    }

argv <- function(x) {
         args <-  commandArgs()
         return(args[x])
                     }

find_length = function(set, observed_genes) {
	length(intersect(set, observed_genes))
	                                         }

#Harvest the parameters we provided

print(commandArgs())

#print ( argv(3) )
n_sig_sets = as.integer( argv(3) )  ## Number of significant sets (no. of sets to spike in)
set_type = as.character( argv(4) )  ## Simulation scenario 


niter = as.integer( argv(5) )       ## Number of iterations.
d = as.double( argv(6) )            ## Approximate Power. 
diff_frac = as.double ( argv(7) )   ## Fraction of differential genes in a set.  

suffix = as.character( argv(8) )    ## Suffix for output files.  


###################################
means_affy = NULL
means_agilent = NULL
means_cn_harvard = NULL
means_cn_mskcc = NULL
means_dr = NULL

sds_affy = NULL
sds_agilent= NULL
sds_cn_harvard= NULL
sds_cn_mskcc = NULL
sds_dr = NULL

spiked_ins = list()
enrichment_pvalues = list()

percent_recovered=NULL
###################################
#powers to match 
powers = data.frame(delta = c(0.2, 0.4, 0.6, 0.8, 1), power = c(0.166, 0.5, 0.84, 0.977, 0.999))
power = c(0.166, 0.5, 0.84, 0.977, 0.999)
###

##  Read in data. 


load("common_GBM_data.rda")  ## data
load("GBM_phenotype.rda")    ## response binary. 

n_platforms = length(data)

## Load gene sets###################################################### 

gene_sets_files =  dir('data/GeneSets/ROBJ')
funcSets= unlist(strsplit(gene_sets_files, ".rda"))

# Read in annotations. 
gene_sets_files = paste('data/GeneSets/ROBJ/', gene_sets_files, sep="")

for (i in gene_sets_files) {
	load(i)
	                   } 
#remove descriptions
for (set in funcSets) {
	  assign(set, eval(as.name(set))$data)
					  }
#####################################################################					  
					  
## Select simulation scenario. 

if ((set_type == "noint_random")||(set_type == "mixed")||(set_type == "large")||(set_type == "medium")) {
   fake_sets = Msig_c2_cp_v2_5
   funcSets = "Msig_c2_cp_v2_5"
   effective_len = lapply(X=fake_sets, find_length, observed_genes = rownames(data$affy) )
   effective_len = data.frame(sets = names(effective_len)  , length = as.vector(unlist(effective_len)), stringsAsFactors=FALSE)

                           }

if ((set_type == "noint_chrombands")) {
   fake_sets = Msig_c1_all_v2_5
   funcSets = "Msig_c1_all_v2_5"
   
   effective_len = lapply(X=fake_sets, find_length, observed_genes = rownames(data$affy) )
   effective_len = data.frame(sets = as.character(names(effective_len))  , length = as.vector(unlist(effective_len)), stringsAsFactors=FALSE)

                           }


if (set_type == "noint_random") {
  funcSets = "fake_sets"
                         }

#####################################################################
## Start simulation loop. 

for (itt in c(1:niter)) {

# Select random sets to spike in depending on simulation scenario. 
if  (set_type=="small") {

  small_sets  = effective_len[which(effective_len$length <= quantile(effective_len$length, 0.5)),]
  small_sig_sets = fake_sets[ sample( small_sets[,1], n_sig_sets, replace=FALSE ) ]
  sig_sets_list = small_sig_sets
  sig_sets_names = names(sig_sets_list)			
  

                         }
if (set_type == "medium") {
						 
   medium_sets = effective_len[which( (effective_len$length < quantile(effective_len$length, 0.75))&(effective_len$length > quantile(effective_len$length, 0.5))),]
   medium_sig_sets = fake_sets[ sample( medium_sets[,1], n_sig_sets, replace=FALSE ) ]
   sig_sets_list = medium_sig_sets
   sig_sets_names = names(sig_sets_list)			
                         
							}

if (set_type=="large") {
   large_sets  = effective_len[which(effective_len$length >= quantile(effective_len$length, 0.75)),]
   large_sig_sets = fake_sets[ sample( large_sets[,1], n_sig_sets, replace=FALSE ) ]
   sig_sets_list = large_sig_sets
   sig_sets_names = names(sig_sets_list)			
                        }


if (set_type=="mixed") {
   large_sets  = effective_len[which(effective_len$length >= 5),]
   large_sig_sets = fake_sets[ sample( large_sets[,1], n_sig_sets, replace=FALSE ) ]
   sig_sets_list = large_sig_sets
   sig_sets_names = names(sig_sets_list)			
                        }

if (set_type=="noint_chrombands") {
   large_sets  = effective_len[which(effective_len$length >= 25),]
   large_sig_sets = fake_sets[ sample( large_sets[,1], n_sig_sets, replace=FALSE ) ]
   sig_sets_list = large_sig_sets
   sig_sets_names = names(sig_sets_list)			
                        }
						

 if (set_type == "noint_random") {
   fake_sets = fake_set_2(sample(rownames(data$affy), length(rownames(data$affy)), replace=FALSE), 369, c(effective_len[1:368,2], 22) ) 
   sig_sets_list = fake_sets[sample( names(fake_sets), n_sig_sets, replace=FALSE )]
   sig_sets_names = names(sig_sets_list)
                           }
                           
                           
                           
###############################################################################################

 print(c("Iteration: ", itt))				  


  shuffled_response = list()
  sh = sample(response_bin[,2],  length(response_bin[,2]), replace=FALSE)
  for (i in c(1:n_platforms)) { 
	shuffled_response[[i]] = sh 
	                                       }
  names(shuffled_response) = names(data)

  sim = simulate_empirical_data_estimated_delta(data, shuffled_response, sig_sets_list, power[d], n_platforms=4, diff_frac)

  sim_resp = data.frame(patient = colnames(sim$affy) , value = shuffled_response[[1]] ) 
  sim_response_list = shuffled_response
  
  #create data set suitable for DR analysis. 
  sim_dr = convert_to_dr(sim, sim_resp, 4)
  #Compute Chi-squared-statistic for each platform. -
  
  test_stat_sim =list()
  for (p in c(1:4) ) {
     sim_dr_score =  lapply(sim_dr, compute_dr_stat, columns = p)
     zz = unlist(sim_dr_score)
	 test_stat_sim[[p]] =  data.frame(genes = names(zz), stat = as.vector(zz))

                     }
  names(test_stat_sim) = colnames(sim_dr)[1:4]					 
  sim_dr_score =  lapply(sim_dr, compute_dr_stat, columns = c(1:4))
  zz = unlist(sim_dr_score)
  test_stat_sim$dr =  data.frame(genes = names(zz), stat = as.vector(zz))

  #test_stat_common = lapply(test_stat_list, subset, genes%in%int)
  
   gse_sim = list()
  for (i in c(1: (length(test_stat_sim)))) {
	print(i)
	gse_sim[[i]] = lapply(X=funcSets , FUN = runGSEbatch, data = test_stat_sim[[i]], statCol =2, idCol=1, refPop="all", IDinRowNames = FALSE, absolute=TRUE, type="f", alternative="mixed", ranks.only=TRUE)
	names(gse_sim[[i]]) <- funcSets 
	                                    }

  names(gse_sim) = names(test_stat_sim)

  adjusted_gse_sim = pAdjustGSE(gse_sim, ranksBy=2, fil=FALSE)

  adjusted_gse_sim$avgp = adjusted_gse_sim[[1]]
  adjusted_gse_sim$minp = adjusted_gse_sim[[1]]
  

  for (ss in c(1: nrow(adjusted_gse_sim[[1]])) ) {
  	 
  	 p_vals = numeric(4)
  	 q_vals = numeric(4)
  	 for (pp in c(1:4)) {
  	 	p_vals[pp] = log10(adjusted_gse_sim[[pp]][ss,1])
  	 	q_vals[pp] = log10(adjusted_gse_sim[[pp]][ss,2])
  	 	                 }
  	 adjusted_gse_sim$avgp[ss,] = c(10^(mean(p_vals)) , 10^(mean(q_vals)), 0 ) 
  	 adjusted_gse_sim$minp[ss,] = c(10^(min(p_vals)) , 10^(min(q_vals)), 0 )
  	                } 
  	                
  sim_tops = lapply(X=adjusted_gse_sim, get_top, column=1, number=n_sig_sets)

  spiked_ins[[itt]] = sig_sets_names
  enrichment_pvalues[[itt]] = adjusted_gse_sim
  

  percent_recovered = rbind(percent_recovered, as.vector(sapply(X=sim_tops, fractional_sim_intersect, sig_sets_list=sig_sets_list, fake_sets=fake_sets, cutoff= c(0.5, 1), mode ="gene_union")))
                        }

means = apply(percent_recovered, 2, mean)
sds = apply(percent_recovered , 2, sd)


a =paste(c(power[d], diff_frac, means, sds), sep="\t", collapse="\t")
file_name = paste(c("RESULTS/Simulations/TEXT/out_of_ten_", set_type, power[d], diff_frac, suffix, ".simout" ), c("","_","_","_",""), sep="", collapse="")

write(a, file=file_name, append=TRUE)

save(spiked_ins, file = paste(c("RESULTS/Simulations/ROBJ/spiked_in_sets_", set_type, power[d], diff_frac, suffix, ".rda" ), c("","_","_","_",""), sep="", collapse="") )
save(enrichment_pvalues, file = paste(c("RESULTS/Simulations/ROBJ/enrichment_pvals_", set_type, power[d], diff_frac, suffix, ".rda" ), c("","_","_","_",""), sep="", collapse="") ) 
